# Supplementary material for: Reliability of Computing van der Waals Bond Lengths of Some Rare Gas Diatomics
Source: Int J Mol Sci. 2022 Nov 11;23(22):13944. doi: 10.3390/ijms232213944 (PMC9696166; doi:10.3390/ijms232213944)
Supplement: Supplementary file 1 [file ijms-23-13944-s001.zip]

Archive with 1 entries (1 files):
- ijms-2021140-supplementary.pdf
